# Supplementary material for: Modeling of Flowering Time in Vigna radiata with Artificial Image Objects, Convolutional Neural Network and Random Forest
Source: Plants (Basel). 2022 Dec 1;11(23):3327. doi: 10.3390/plants11233327 (PMC9738219; doi:10.3390/plants11233327)
Supplement: Supplementary file 1 [file plants-11-03327-s001.zip]

Archive with 9 entries (8 files):
- plants-2037431-supplementary/
- plants-2037431-supplementary/Figure S1.pdf
- plants-2037431-supplementary/Figure S2.pdf
- plants-2037431-supplementary/Figure S3.pdf
- plants-2037431-supplementary/Figure S4.pdf
- plants-2037431-supplementary/Figure S5.pdf
- plants-2037431-supplementary/Figure S6.pdf
- plants-2037431-supplementary/Figure S7.pdf
- plants-2037431-supplementary/Figure S8.pdf
